# Supplementary material for: Service quality assessment and enhancement using Kano model
Source: PLoS One. 2022 Feb 25;17(2):e0264423. doi: 10.1371/journal.pone.0264423 (PMC8880948; doi:10.1371/journal.pone.0264423)
Supplement: S1 Data — (XLSX) [file pone.0264423.s001.xlsx]

## Sheet: Survey Response
Respondents	a1	b1	a2	b2	a3	b3	a4	b4	a5	b5	a6	b6	a7	b7	a8	b8	a9	b9	a10	b10	a11	b11	a12	b12	a13	b13	a14	b14	a15	b15	a16	b16	a17	b17	a18	b18	a19	b19	a20	b20	a21	b21	a22	b22	a23	b23	a24	b24	a25
1	1	5	2	5	2	4	1	5	1	5	1	5	1	5	2	4	1	4	2	5	2	5	2	4	1	5	1	2	2	5	2	4	1	5	1	2	4	5	2	2	1	5	1	4	1	3	2	2	2
2	1	5	3	5	2	4	1	5	1	5	1	5	1	5	2	4	1	4	2	5	2	5	2	4	1	5	1	2	2	5	2	4	1	5	1	2	4	5	2	2	1	5	1	4	1	3	2	2	2
3	1	5	4	5	2	4	1	5	1	5	1	5	1	5	2	4	1	4	2	5	2	5	2	4	1	5	1	2	2	5	2	4	1	5	1	2	4	5	2	2	1	5	1	4	1	3	2	2	2
4	1	5	2	5	2	4	1	5	1	5	1	5	1	5	2	4	1	4	2	5	2	5	2	4	1	5	1	2	2	5	3	4	1	5	1	2	4	5	2	2	1	5	1	4	1	3	2	2	2
5	1	5	3	5	2	4	1	5	1	5	1	5	1	5	2	4	1	4	2	5	2	5	2	4	1	5	1	2	2	5	3	4	1	5	1	2	4	5	3	2	1	5	1	4	1	3	2	2	2
6	1	5	4	5	2	4	1	5	1	5	1	5	1	5	2	4	1	4	2	5	2	5	2	4	1	5	1	2	2	5	3	4	1	5	1	2	4	5	3	2	1	5	1	4	1	4	2	2	2
7	1	5	2	5	2	4	1	5	1	5	1	5	1	5	2	4	1	4	2	5	2	5	2	4	1	5	1	2	2	5	3	4	1	5	1	2	4	5	3	2	1	5	1	4	1	3	2	2	2
8	1	5	3	5	2	4	1	5	1	5	1	5	1	5	2	4	1	4	2	5	3	5	2	4	1	5	1	4	2	5	3	4	1	5	1	2	2	5	3	4	1	5	1	4	1	4	3	2	2
9	1	5	3	5	2	4	1	5	1	5	1	5	1	5	2	4	1	4	2	5	3	5	2	4	1	5	1	4	2	5	3	4	1	5	1	2	2	5	3	4	1	5	1	4	1	4	3	2	2
10	1	5	4	5	2	4	1	5	1	5	1	5	1	5	2	4	1	4	2	5	3	5	2	4	1	5	1	4	3	5	3	4	1	5	1	2	2	5	3	4	1	5	1	4	1	4	3	3	2
11	1	5	4	5	2	4	1	5	1	5	1	5	1	5	2	4	1	2	2	5	3	5	2	4	1	5	1	4	3	5	3	4	1	5	1	3	2	5	3	4	1	5	1	4	1	4	3	3	2
12	1	5	4	5	2	4	1	5	1	5	1	5	1	5	2	4	1	2	2	5	3	5	2	4	1	5	1	4	3	5	3	4	1	5	1	3	2	5	3	4	1	5	1	4	1	4	3	3	2
13	1	5	4	5	2	4	1	5	1	5	1	5	1	5	2	4	1	2	2	5	3	5	2	4	1	5	1	4	3	5	3	4	1	5	1	3	2	5	3	4	1	5	1	4	1	4	3	3	2
14	1	5	4	5	2	4	1	5	1	5	1	5	1	5	2	4	1	2	2	5	3	5	2	4	1	5	1	4	3	5	3	4	1	5	1	3	2	5	3	4	1	5	1	4	1	4	3	3	2
15	1	5	2	5	2	4	1	5	1	5	1	5	1	5	2	4	1	2	2	5	3	5	2	4	1	5	1	4	3	5	3	4	1	5	1	3	2	5	2	4	1	5	1	4	1	4	3	3	2
16	1	5	2	5	2	4	1	5	1	5	1	5	1	5	2	4	1	2	2	5	3	5	2	4	1	5	1	4	3	5	3	4	1	5	1	3	2	5	2	4	1	5	1	4	1	4	3	3	2
17	1	5	2	5	2	4	1	5	1	5	1	5	1	5	2	4	1	2	2	5	3	5	2	4	1	5	1	4	3	5	3	4	1	5	1	3	2	5	2	4	1	5	1	4	1	4	3	3	2
18	1	5	2	5	2	4	1	5	1	5	1	5	1	5	2	4	1	2	2	5	3	5	2	4	1	5	1	4	3	5	3	4	1	5	1	3	2	5	2	4	1	5	1	4	1	4	3	3	2
19	1	5	2	5	2	4	1	5	1	5	1	5	1	5	2	4	1	2	2	5	3	5	2	4	1	5	1	4	3	5	3	4	1	5	1	3	2	5	2	4	1	5	1	4	1	4	3	3	2
20	1	5	3	5	2	4	1	5	1	5	1	5	1	5	2	4	1	4	2	5	2	5	2	4	1	5	1	2	3	5	3	4	1	5	1	2	4	5	3	2	1	5	1	4	1	3	2	2	2
21	1	5	4	5	2	4	1	5	1	5	1	5	1	5	2	4	1	4	2	5	2	5	2	4	1	5	1	2	3	5	3	4	1	5	1	2	4	5	3	2	1	5	1	4	1	3	2	2	2
22	1	5	2	5	2	4	1	5	1	5	1	5	1	5	2	4	1	4	2	5	2	5	2	4	1	5	1	4	3	5	3	4	1	5	1	2	4	5	3	2	1	5	1	4	1	4	2	2	2
23	1	5	3	5	2	4	1	5	1	5	1	5	1	5	2	4	1	4	2	5	2	5	2	4	1	5	1	4	3	5	3	4	1	5	1	2	4	5	3	2	1	5	1	4	1	4	2	2	2
24	1	5	4	5	2	4	1	5	1	5	1	5	1	5	2	4	1	4	2	5	2	5	2	4	1	5	1	4	3	5	3	4	1	5	1	2	4	5	3	2	1	5	1	4	1	4	2	2	2
25	1	5	2	5	2	4	1	5	1	5	1	5	1	5	2	4	1	4	2	5	2	5	2	4	1	5	1	4	3	5	3	4	1	5	1	2	4	5	3	2	1	5	1	4	1	4	2	2	2
26	1	5	3	5	2	4	1	5	1	5	1	5	1	5	2	4	1	4	2	5	2	5	2	4	1	5	1	4	3	5	3	4	1	5	1	2	4	5	3	2	1	5	1	4	1	4	2	2	2
27	1	5	4	5	2	4	1	5	1	5	1	5	1	5	2	4	1	4	2	5	2	5	2	4	1	5	1	4	3	5	3	4	1	5	1	2	4	5	3	2	1	5	1	4	1	4	2	2	2
28	1	5	2	5	2	4	1	5	1	5	1	5	1	5	2	4	1	4	2	5	2	5	2	4	1	5	1	4	3	5	2	4	1	5	1	2	4	5	3	2	1	5	1	4	1	4	3	2	2
29	1	5	3	5	2	4	1	5	1	5	1	5	1	5	2	4	1	4	3	5	2	5	2	4	1	5	1	4	3	5	2	4	1	5	1	2	4	5	3	2	1	5	1	4	1	4	3	2	2
30	1	5	4	5	2	4	1	5	1	5	1	5	1	5	2	4	1	4	3	5	2	5	2	4	1	5	1	4	3	5	2	4	1	5	1	2	4	5	3	2	1	5	1	4	1	4	3	2	2
31	1	5	2	5	2	4	1	5	1	5	1	5	1	5	2	4	1	4	3	5	2	5	2	4	1	5	1	4	3	5	2	4	1	5	1	2	4	5	3	2	1	5	1	4	1	4	3	2	2
32	1	5	3	5	2	4	1	5	1	5	1	5	1	5	2	4	1	4	3	5	2	5	2	4	1	5	1	4	3	5	2	4	1	5	1	2	4	5	3	2	1	5	1	4	1	4	3	2	2
33	1	5	4	5	2	4	1	5	1	5	1	5	1	5	2	4	1	4	3	5	2	5	2	4	1	5	1	4	3	1	2	4	1	5	1	2	4	5	3	2	1	5	1	4	1	4	3	2	2
34	1	5	2	5	2	4	1	5	1	5	1	5	1	5	2	4	1	4	3	5	2	5	2	4	1	5	1	4	3	1	2	4	1	5	1	2	4	5	3	2	1	5	1	4	1	4	3	2	2
35	1	5	2	5	2	4	1	5	1	5	1	5	1	5	2	4	1	4	3	5	2	5	2	4	1	5	1	4	3	1	2	4	1	5	1	2	4	5	3	3	1	5	1	4	1	4	3	2	2
36	1	5	2	5	2	4	1	5	1	5	1	5	1	5	2	4	1	4	3	5	2	5	2	4	1	5	1	4	3	1	2	4	1	5	1	2	4	5	3	3	1	5	1	4	1	4	3	2	2
37	1	5	2	5	2	4	1	5	1	5	1	5	1	5	2	4	1	4	3	5	2	5	2	4	1	5	1	4	2	1	2	4	1	5	1	2	4	5	3	3	1	5	1	4	1	4	3	2	2
38	1	5	3	5	2	4	1	5	1	5	1	5	1	5	2	4	1	4	3	5	2	5	2	4	1	5	1	4	2	1	2	4	1	5	1	2	4	5	3	3	1	5	1	4	1	4	3	2	2
39	1	5	3	5	2	4	1	5	1	5	1	5	1	5	2	4	1	4	3	5	3	5	2	4	1	5	1	4	2	1	2	4	1	5	1	2	4	5	3	3	1	5	1	4	1	4	3	2	2
40	1	5	3	5	2	4	1	5	1	5	1	5	1	5	2	4	1	4	3	5	3	5	2	4	1	5	1	4	2	1	2	4	1	5	1	2	2	5	3	4	1	5	1	4	1	4	3	2	2
41	1	5	2	5	2	4	1	5	1	5	1	5	1	5	2	4	1	4	3	5	3	5	2	4	1	5	1	4	2	1	2	4	1	5	1	2	2	5	3	4	1	5	1	4	1	4	3	2	2
42	1	5	3	5	2	4	1	5	1	5	1	5	1	5	2	4	1	4	3	5	3	5	2	4	1	5	1	4	2	5	4	4	1	5	1	2	2	5	3	4	1	5	1	4	1	4	3	2	2
43	1	5	2	5	2	4	1	5	1	5	1	5	1	5	2	4	1	2	3	5	3	5	2	4	1	5	1	4	2	5	4	4	1	5	1	3	2	5	2	4	1	5	1	4	1	4	3	3	2
44	1	5	2	5	2	4	1	5	1	5	1	5	1	5	2	4	1	2	3	5	3	5	2	4	1	5	1	4	2	5	4	4	1	5	1	3	2	5	2	4	1	5	1	4	1	4	2	3	2
45	1	5	2	5	2	4	1	5	1	5	1	5	1	5	2	4	1	2	3	5	3	5	2	4	1	5	1	4	2	5	4	4	1	5	1	3	2	5	2	4	1	5	1	4	1	4	2	3	2
46	1	5	2	5	2	4	1	5	1	5	1	5	1	5	2	4	1	2	3	5	3	5	2	4	1	5	1	4	2	5	4	4	1	5	1	3	2	5	2	4	1	5	1	4	1	4	2	3	2
47	1	5	3	5	2	4	1	5	1	5	1	5	1	5	2	4	1	2	3	5	3	5	2	4	1	5	1	4	2	1	4	4	1	5	1	3	2	5	2	4	1	5	1	4	1	4	2	3	2
48	1	5	3	5	2	4	1	5	1	5	1	5	1	5	2	4	1	2	3	5	3	5	2	4	1	5	1	4	2	1	4	4	1	5	1	3	2	5	2	4	1	5	1	4	1	4	2	3	2
49	1	5	3	5	2	4	1	5	1	5	1	5	1	5	2	4	1	2	3	5	3	5	2	4	1	5	1	4	2	1	4	4	1	5	1	3	2	5	2	4	1	5	1	4	1	4	2	3	2
50	1	5	3	5	2	4	1	5	1	5	1	5	1	5	2	4	1	2	3	5	3	5	2	4	1	5	1	4	2	1	4	4	1	5	1	3	2	5	2	4	1	5	1	4	1	4	2	3	2
51	1	5	3	5	2	4	1	5	1	5	1	5	1	5	2	4	1	2	3	5	3	5	2	4	1	5	1	4	2	1	4	4	1	5	1	3	2	5	4	4	1	5	1	4	1	4	2	3	2
52	1	5	3	5	2	4	1	5	1	5	1	5	1	5	2	4	1	2	3	5	4	5	2	4	1	5	1	4	2	1	4	4	1	5	1	3	2	5	4	4	1	5	1	4	1	4	2	3	2
53	1	5	3	5	2	4	1	5	1	5	1	5	1	5	2	4	1	2	3	5	4	5	2	4	1	5	1	4	2	1	4	4	1	5	1	3	2	5	4	4	1	5	1	4	1	4	2	3	2
54	1	5	3	5	2	4	1	5	1	5	1	5	1	5	2	4	1	2	3	5	4	5	2	4	1	5	1	4	4	1	4	4	1	5	1	3	2	5	4	4	1	5	1	4	1	4	2	3	2
55	1	5	3	5	2	4	1	5	1	5	1	5	1	5	2	4	1	2	3	5	4	5	2	4	1	5	1	4	4	1	4	4	1	5	1	3	2	5	4	4	1	5	1	4	1	4	2	3	2
56	1	5	4	5	2	4	1	5	1	5	1	5	1	5	2	4	1	2	3	5	4	5	2	4	1	5	1	4	4	1	4	4	1	5	1	3	2	5	4	4	1	5	1	4	1	4	2	3	2
57	1	5	4	5	2	4	1	5	1	5	1	5	1	5	2	4	1	2	3	5	4	5	2	4	1	5	1	4	4	#REF!	4	4	1	5	1	3	2	5	4	4	1	5	1	4	1	4	2	3	2
58	1	5	4	5	2	4	1	5	1	5	1	5	1	5	2	4	1	2	3	5	4	5	2	4	1	5	1	4	4	#REF!	4	4	1	5	1	3	2	5	4	4	1	5	1	4	1	4	2	3	3
59	1	5	4	5	2	4	1	5	1	5	1	5	1	5	2	4	1	2	3	5	4	5	2	4	1	5	1	4	4	4	4	4	1	5	1	3	2	5	4	4	1	5	1	4	1	4	2	3	3
60	1	5	4	5	2	4	1	5	1	5	1	5	1	5	2	4	1	4	3	5	4	5	2	4	1	5	1	4	4	4	4	4	1	5	1	3	2	5	4	4	1	5	1	4	1	4	2	3	3
61	1	5	4	5	2	4	1	5	1	5	1	5	1	5	2	4	1	4	3	5	4	5	2	4	1	5	1	4	4	4	4	4	1	5	1	3	2	5	4	4	1	5	1	4	1	4	2	4	3
62	1	5	4	5	2	4	1	5	1	5	1	5	1	5	2	4	1	4	3	5	4	5	2	4	1	5	1	4	4	4	4	4	1	5	1	3	2	5	4	4	1	5	1	4	1	4	2	4	3
63	1	5	4	5	2	4	1	5	1	5	1	5	1	5	2	4	1	4	3	5	4	5	2	4	1	5	1	4	4	4	4	4	1	5	1	3	2	5	4	4	1	5	1	4	1	4	2	4	3
64	1	5	4	5	2	4	1	5	1	5	1	5	1	5	2	4	1	4	3	5	4	5	2	4	1	5	1	4	4	4	4	4	1	5	1	4	2	5	4	4	1	5	1	4	1	4	2	4	3
65	1	5	4	5	2	4	1	5	1	5	1	5	1	5	2	4	1	4	4	5	4	5	2	4	1	5	1	4	4	4	4	4	1	5	1	4	2	5	4	4	1	5	1	4	1	4	4	4	3
66	1	5	4	5	2	4	1	5	1	5	1	5	1	5	2	4	1	4	4	5	4	5	2	4	1	5	1	4	4	4	4	4	1	5	1	4	2	5	4	4	1	5	1	4	1	4	2	4	3
67	1	5	4	5	2	4	1	5	1	5	1	5	1	5	2	4	1	4	4	5	4	5	2	4	1	5	1	4	4	4	4	4	1	5	1	4	2	5	4	4	1	5	1	4	1	4	4	4	3
68	1	5	4	5	2	4	1	5	1	5	1	5	1	5	2	4	1	4	4	5	4	5	2	4	1	5	1	4	4	4	4	4	1	5	1	4	2	5	4	4	1	5	1	4	1	4	4	4	3
69	1	5	4	5	2	4	1	5	1	5	1	5	1	5	2	4	1	4	4	5	4	5	2	4	1	5	1	4	4	4	4	4	1	5	1	4	2	5	4	4	1	5	1	4	1	4	4	4	2
70	1	5	4	5	2	4	1	5	1	5	1	5	1	5	2	4	1	4	4	5	4	5	2	4	1	5	1	4	4	4	4	4	1	5	1	4	2	5	4	4	1	5	1	4	1	4	4	4	2
71	1	5	4	5	2	4	1	5	1	5	1	5	1	5	2	4	1	4	4	5	4	5	2	4	1	5	1	4	4	4	2	4	1	5	1	4	2	5	4	4	1	5	1	4	1	4	4	4	2
72	1	5	4	5	2	4	1	5	1	5	1	5	1	5	2	4	1	4	4	5	4	5	2	4	1	5	1	4	4	4	2	4	1	5	1	4	2	5	4	4	1	5	1	4	1	4	4	4	2
73	1	5	4	5	2	4	1	5	1	5	1	5	1	5	4	4	1	4	4	5	4	5	2	4	1	5	1	4	4	4	2	4	1	5	1	4	2	5	4	4	1	5	1	4	1	4	4	4	2
74	1	5	4	5	2	4	1	5	1	5	1	5	1	5	4	4	1	4	4	5	4	5	2	4	1	5	1	4	4	4	2	4	1	5	1	4	2	5	4	4	1	5	1	4	1	4	4	4	2
75	1	5	4	5	2	4	1	5	1	5	1	5	1	5	4	4	1	4	4	5	4	5	2	4	1	5	1	4	4	4	2	4	1	5	1	4	3	5	4	4	1	5	1	4	1	4	4	4	2
76	1	5	2	5	2	4	1	5	1	5	1	5	1	5	4	4	1	4	4	5	4	5	2	4	1	5	1	4	4	4	2	4	1	5	1	4	3	5	4	4	1	5	1	4	1	4	4	4	2
77	1	5	2	5	2	4	1	5	1	5	1	5	1	5	4	4	1	4	4	5	4	5	2	4	1	5	1	4	4	4	2	4	1	5	1	4	3	5	4	4	1	5	1	4	1	4	4	4	2
78	1	5	2	5	2	4	1	5	1	5	1	5	1	5	4	4	1	4	4	5	4	5	2	4	1	5	1	4	4	4	3	4	1	5	1	4	3	5	4	4	1	5	1	4	1	4	4	4	2
79	1	5	4	5	4	4	1	5	1	5	1	5	1	5	4	4	1	4	4	5	4	5	2	4	1	5	1	4	4	4	3	4	1	5	1	2	3	5	2	4	1	5	1	4	1	4	2	4	2
80	1	5	4	5	4	4	1	5	1	5	1	5	1	5	4	4	1	4	4	5	4	5	2	4	1	5	1	4	4	4	3	4	1	5	1	2	3	5	2	4	1	5	1	4	1	4	2	4	2
81	1	5	4	5	4	4	1	5	1	5	1	5	1	5	4	4	1	4	4	5	4	5	2	4	1	5	1	4	4	4	3	4	1	5	1	2	3	5	2	4	1	5	1	4	1	4	2	4	2
82	1	5	4	5	4	4	1	5	1	5	1	5	1	5	4	4	1	4	4	5	2	5	2	4	1	5	1	4	4	4	3	4	1	5	1	2	3	5	2	4	1	5	1	4	1	4	2	4	2
83	1	5	4	5	4	4	1	5	1	5	1	5	1	5	4	4	1	4	4	5	2	5	2	4	1	5	1	4	4	4	3	4	1	5	1	4	3	5	2	4	1	5	1	4	1	4	2	4	2
84	1	5	4	5	4	4	1	5	1	5	1	5	1	5	4	4	1	4	4	5	2	5	2	4	1	5	1	4	4	4	3	4	1	5	1	4	3	5	2	4	1	5	1	4	1	4	2	4	2
85	1	5	4	5	4	4	1	5	1	5	1	5	1	5	4	4	1	4	4	5	2	5	2	4	1	5	1	4	2	4	3	4	1	5	1	4	3	5	2	4	1	5	1	4	1	4	2	4	2
86	1	5	4	5	4	4	1	5	1	5	1	5	1	5	4	4	1	4	4	5	2	5	2	4	1	5	1	4	2	4	3	4	1	5	1	4	3	5	2	4	1	5	1	4	1	4	2	4	2
87	1	5	4	5	4	4	1	5	1	5	1	5	1	5	4	4	1	4	4	5	2	5	2	4	1	5	1	4	2	4	3	4	1	5	1	4	3	5	2	4	1	5	1	4	1	4	4	4	2
88	1	5	4	5	4	4	1	5	1	5	1	5	1	5	2	4	1	4	4	5	2	5	2	4	1	5	1	4	2	4	3	4	1	5	1	4	3	5	2	4	1	5	1	4	1	4	4	4	2
89	1	5	4	5	4	4	1	5	1	5	1	5	1	5	2	4	1	4	4	5	2	5	2	4	1	5	1	4	2	4	3	4	1	5	1	4	3	5	2	4	1	5	1	4	1	4	4	4	2
90	1	5	4	5	4	4	1	5	1	5	1	5	1	5	2	4	1	4	4	5	2	5	2	4	1	5	1	4	2	4	3	4	1	5	1	4	3	5	2	4	1	5	1	4	1	4	4	4	2
91	1	5	4	5	4	4	1	5	1	5	1	5	1	5	2	4	1	4	4	5	2	5	2	4	1	5	1	4	2	4	3	4	1	5	1	4	3	5	2	4	1	5	1	4	1	4	4	4	2
92	1	5	4	5	4	4	1	5	1	5	1	5	1	5	2	4	1	4	4	5	2	5	2	4	1	5	1	4	2	4	3	4	1	5	1	4	3	5	2	4	1	5	1	4	1	4	4	4	2
93	1	5	4	5	4	4	1	5	1	5	1	5	1	5	2	4	1	4	4	5	2	5	2	4	1	5	1	4	2	4	3	4	1	5	1	4	3	5	2	4	1	5	1	4	1	4	4	4	2
94	1	2	2	5	4	4	1	5	1	5	1	5	1	5	2	4	1	4	4	5	2	5	2	4	1	5	1	4	2	4	3	4	1	5	1	4	3	5	2	4	1	5	1	4	1	4	4	4	2
95	1	2	2	5	4	4	1	5	1	5	1	5	1	5	2	4	1	4	4	5	2	5	2	4	1	5	1	4	2	4	3	4	1	5	1	4	3	5	2	4	1	5	1	4	1	4	4	4	2
96	1	2	2	5	4	4	1	5	1	5	1	5	1	5	2	4	1	4	4	5	2	5	2	4	1	5	1	4	2	4	3	4	1	5	1	4	3	5	2	4	1	5	1	4	1	4	4	4	2
97	1	3	2	5	2	4	1	5	1	5	1	5	1	5	2	4	1	4	4	5	2	5	2	4	1	5	1	4	2	4	3	4	1	5	1	4	3	5	2	4	1	5	1	4	1	4	4	4	2
98	1	3	2	5	2	4	1	5	1	5	1	5	1	5	2	4	1	4	4	5	2	5	2	4	1	5	1	4	2	4	3	4	1	5	1	4	3	5	2	4	1	5	1	4	1	4	4	4	2
99	1	3	2	5	2	4	1	5	1	5	1	5	1	5	2	4	1	4	4	5	2	5	2	4	1	5	1	4	2	4	3	4	1	5	1	4	3	5	2	4	1	5	1	4	1	4	4	4	2
100	1	3	2	5	2	4	1	5	1	5	1	5	1	5	2	4	1	4	2	5	2	5	2	4	1	5	1	4	2	4	3	4	1	5	1	4	3	5	2	4	1	5	1	4	1	4	4	4	2
101	1	3	2	5	2	4	1	5	1	5	1	5	1	5	2	4	1	4	3	5	2	5	2	4	1	5	1	4	2	4	3	4	1	5	1	4	3	5	2	4	1	5	1	4	1	4	4	4	2
102	1	3	2	5	2	4	2	4	1	5	1	5	1	5	2	4	1	4	4	5	2	5	2	4	1	5	1	4	2	4	3	4	1	5	1	4	3	5	2	4	1	5	1	4	1	4	4	4	2
103	1	3	3	5	2	4	2	4	1	5	1	5	1	5	2	4	1	4	2	5	2	5	2	4	1	5	1	4	2	4	2	4	1	5	1	4	3	5	2	4	1	5	1	4	1	4	4	4	2
104	1	3	3	5	2	4	2	4	1	5	1	5	1	5	2	4	1	4	2	5	2	5	2	4	1	5	1	4	2	4	2	4	1	5	1	4	3	5	2	4	1	5	1	4	1	4	4	4	2
105	1	3	3	5	2	4	2	4	1	5	1	5	1	5	2	4	1	4	2	5	2	5	2	4	1	5	1	4	2	4	2	4	1	5	1	4	4	3	2	4	1	5	1	4	1	4	2	4	2
106	1	3	3	5	2	4	2	4	1	5	1	5	1	5	3	4	1	4	2	5	2	5	2	4	1	5	1	4	2	4	2	4	1	5	1	4	4	3	2	4	1	5	1	4	1	4	2	4	2
107	1	3	3	5	2	4	2	4	1	5	1	5	1	5	3	4	1	4	2	5	2	5	2	4	1	5	1	4	2	4	2	4	1	5	1	4	4	3	2	4	1	5	1	4	1	4	2	4	2
108	1	3	3	5	2	4	2	4	1	5	1	5	1	5	3	4	1	4	2	5	2	5	2	4	1	5	1	4	2	4	2	4	1	5	1	4	4	3	2	4	1	5	1	4	1	4	2	4	2
109	1	3	3	5	2	4	2	4	1	5	1	5	1	5	3	4	1	4	2	5	2	5	2	4	1	5	1	4	2	4	2	4	1	5	1	4	4	3	2	4	1	5	1	4	1	4	1	4	2
110	1	3	4	5	2	4	2	4	1	5	1	5	1	5	3	4	1	4	2	5	2	5	2	4	1	5	1	4	2	4	2	4	1	5	1	4	4	3	2	4	1	5	1	4	1	4	1	4	2
111	1	3	4	5	2	4	2	4	1	5	1	5	1	5	3	4	1	4	2	5	2	5	2	4	1	5	1	4	2	4	2	4	2	3	1	4	4	3	2	4	1	5	1	4	1	4	1	4	2
112	1	3	4	5	2	4	2	4	1	5	1	5	1	5	3	4	1	4	2	5	2	5	2	4	1	5	1	4	2	4	2	4	2	3	1	4	4	3	2	4	1	5	1	4	1	4	1	4	2
113	1	3	4	5	2	4	2	4	1	5	1	5	1	5	3	4	1	4	2	5	2	5	2	4	1	5	1	4	2	4	2	4	2	3	1	4	4	3	2	4	1	5	1	4	1	4	1	4	2
114	1	3	4	5	2	4	2	4	1	5	1	5	1	5	3	4	1	4	2	5	2	5	2	4	1	5	1	4	2	4	2	4	2	3	2	4	4	3	2	4	1	5	1	4	1	4	1	4	2
115	1	3	4	5	2	4	2	4	1	5	1	5	1	5	3	4	1	4	2	5	2	5	2	4	1	5	1	4	2	4	2	4	2	3	2	4	4	3	2	4	1	5	1	4	1	4	1	4	2
116	1	3	4	5	2	4	2	4	1	5	1	5	1	5	3	4	1	4	2	5	2	5	2	4	1	5	1	4	2	4	2	4	2	3	2	4	4	3	2	4	1	5	1	4	1	4	1	4	2
117	1	3	4	5	2	4	2	4	1	5	1	5	1	5	3	4	1	4	2	5	2	5	2	4	1	5	1	4	2	4	2	4	2	3	2	4	4	3	2	4	1	5	1	4	1	4	1	4	2
118	1	3	4	5	2	4	2	4	1	5	1	5	1	5	3	4	1	4	2	5	2	5	2	4	1	5	2	2	2	4	2	4	2	3	2	4	4	3	2	4	1	5	1	4	1	4	1	4	2
119	1	3	4	5	2	4	2	4	1	5	1	5	1	5	3	4	1	4	2	5	2	5	2	4	1	5	2	2	2	4	2	4	2	3	2	4	4	3	2	4	1	5	1	4	1	4	1	4	2
120	1	3	4	5	2	4	2	4	1	5	1	5	1	5	3	4	1	4	2	5	2	5	3	4	1	5	2	2	2	4	2	4	2	3	2	4	4	3	2	4	1	5	1	4	1	4	1	4	2
121	1	3	4	5	2	4	2	4	1	5	1	5	1	5	3	4	1	4	2	5	2	5	3	4	1	5	2	2	2	4	2	4	2	3	2	4	4	3	2	4	1	5	1	4	1	4	1	4	2
122	1	3	4	5	2	4	2	4	1	5	1	5	1	5	3	4	1	4	2	5	2	5	3	4	1	5	2	4	2	4	2	4	2	3	2	4	4	3	2	4	1	5	1	4	1	4	1	4	2
123	1	3	4	5	2	4	2	4	1	5	1	5	1	5	3	4	1	4	2	5	2	5	3	4	1	5	2	4	3	4	2	4	2	3	2	4	4	3	2	4	1	5	1	4	1	4	1	4	2
124	1	3	2	5	2	4	2	4	1	5	1	5	1	5	3	4	1	4	2	5	2	2	3	4	1	5	2	4	3	4	2	4	2	3	2	4	4	3	2	4	1	5	1	4	1	4	1	4	2
125	1	3	2	5	2	4	2	4	1	5	1	5	1	5	3	4	1	4	2	5	2	2	3	4	1	5	2	4	3	4	2	4	2	2	2	4	4	3	2	4	1	5	1	4	1	4	1	4	2
126	1	3	2	5	2	4	2	4	1	5	1	5	1	5	3	4	1	4	2	5	2	2	3	4	1	5	2	4	3	4	2	4	2	2	2	4	4	3	2	4	1	5	1	4	1	4	1	4	2
127	1	3	2	5	2	4	2	4	1	5	1	5	1	5	3	4	1	4	2	5	2	2	3	4	1	5	2	4	3	4	2	4	2	2	2	4	4	3	1	5	1	5	1	4	1	4	1	4	2
128	1	3	2	5	2	4	2	4	1	5	1	5	1	5	2	4	1	4	3	5	2	2	3	4	1	5	2	4	3	4	2	4	2	2	2	4	4	3	1	5	1	5	1	4	1	4	1	4	2
129	1	3	2	5	3	4	2	4	2	2	1	5	1	5	2	4	1	4	2	2	2	2	3	4	2	4	2	4	3	4	2	4	2	2	2	4	4	3	1	5	1	5	1	4	1	4	1	4	2
130	1	3	3	5	3	4	2	4	2	2	1	5	1	5	1	5	1	4	2	2	2	2	3	4	2	4	2	4	3	4	2	4	2	2	2	4	4	3	1	5	2	5	1	4	1	4	1	4	2
131	1	3	3	5	3	4	2	4	2	2	1	5	1	5	1	5	1	4	2	2	2	2	3	4	2	4	2	4	3	4	2	4	2	2	2	4	4	3	1	5	2	5	1	4	1	4	1	4	2
132	1	3	3	5	3	4	2	4	2	2	1	5	1	5	1	5	1	4	2	2	2	2	3	4	2	4	2	4	2	4	2	4	3	3	2	4	3	3	1	5	2	5	1	4	1	4	1	4	2
133	1	3	3	5	3	4	2	4	2	2	1	5	1	5	1	5	1	4	2	2	2	2	3	4	2	4	2	4	2	4	2	4	3	3	2	4	3	2	1	5	2	5	1	4	1	4	1	4	2
134	1	3	3	5	3	4	2	4	2	2	1	5	1	5	1	5	1	4	2	2	2	2	3	4	2	4	2	4	2	2	2	4	3	3	2	4	3	2	1	5	2	5	1	4	1	4	1	4	2
135	1	3	3	5	3	4	2	4	2	2	1	5	1	5	1	5	1	4	2	2	2	2	3	4	2	4	2	4	2	2	2	4	3	3	2	4	3	2	1	5	2	5	1	4	1	4	1	4	2
136	1	3	3	5	3	4	2	4	2	2	1	5	1	5	1	5	1	4	2	2	2	2	3	4	2	4	2	4	2	2	2	4	3	3	2	4	3	2	1	5	2	5	1	4	1	4	1	4	2
137	1	3	4	5	3	4	2	4	2	2	1	5	1	5	1	5	1	4	2	2	2	2	3	4	2	4	3	4	2	2	2	4	3	3	3	4	3	2	1	5	2	5	1	4	1	4	1	4	2
138	1	3	4	5	3	4	2	4	2	2	1	5	1	5	1	5	1	4	2	2	2	2	2	4	2	4	3	4	2	2	2	4	3	3	3	4	3	2	1	5	2	5	1	4	1	4	1	4	2
139	1	3	4	5	3	4	2	4	2	2	1	5	1	5	1	5	1	4	2	2	2	2	2	4	2	4	3	4	2	2	2	4	3	3	3	4	3	2	1	5	2	5	1	4	1	4	1	4	2
140	1	3	4	5	3	4	2	4	2	2	1	5	1	5	1	5	1	4	2	2	2	2	2	4	2	4	3	4	2	2	2	4	3	3	3	4	3	2	1	5	2	5	1	4	1	4	1	4	2
141	1	3	4	5	3	4	2	4	2	2	1	5	4	4	1	5	1	4	2	2	2	2	2	4	2	4	3	4	2	2	2	4	3	3	3	4	3	2	1	5	2	5	1	4	1	4	1	4	2
142	1	3	4	5	3	4	2	4	2	2	1	5	4	4	1	5	1	4	2	2	2	2	2	4	2	4	3	4	2	2	2	4	3	3	3	4	3	2	1	5	2	5	1	4	1	4	1	4	2
143	1	3	4	5	3	4	2	4	2	2	1	5	4	4	1	5	1	4	2	2	3	2	2	4	2	4	3	4	2	2	2	4	3	3	3	4	3	2	1	5	2	5	1	4	1	4	1	4	2
144	1	3	2	5	3	4	2	4	2	2	1	5	4	4	1	5	1	4	2	2	3	2	1	4	2	4	3	4	2	2	2	4	3	3	3	4	3	2	1	5	2	5	1	4	1	4	1	4	2
145	1	3	2	5	2	4	2	4	2	2	1	5	4	4	1	5	1	4	2	2	3	2	1	4	2	4	3	4	2	2	2	4	3	3	3	4	3	2	1	5	2	5	1	4	1	4	1	4	2
146	1	3	3	5	2	4	2	4	2	2	1	5	4	4	1	5	1	4	2	2	3	2	1	4	3	4	3	4	2	2	2	4	3	3	3	4	3	2	1	5	2	5	1	4	1	4	1	4	2
147	1	3	3	5	2	4	2	4	2	2	1	5	4	4	1	5	1	4	2	2	3	2	1	4	3	4	3	4	2	2	2	4	3	4	3	4	3	2	1	5	2	5	2	4	1	4	1	4	2
148	1	3	3	5	2	4	2	4	2	2	1	5	4	4	1	5	1	4	2	2	3	2	1	4	3	4	3	4	2	2	2	4	3	4	3	4	3	2	1	5	2	5	2	4	1	4	1	4	2
149	1	3	4	5	2	4	2	4	2	2	1	5	4	4	1	5	1	4	2	2	3	2	1	4	3	4	3	4	2	2	2	4	3	4	3	4	3	2	1	5	2	5	2	4	1	4	1	4	2
150	1	3	4	5	2	4	2	4	2	2	1	5	4	4	1	5	1	4	2	2	3	2	1	4	3	4	3	4	3	2	2	4	3	4	3	4	3	2	1	5	2	5	2	4	1	4	1	4	2
151	1	3	4	5	2	4	2	4	2	2	1	5	4	4	1	5	1	4	2	2	3	2	1	4	3	4	3	4	2	2	2	4	2	4	3	4	3	2	1	5	2	5	2	4	1	4	1	4	2
152	1	3	4	5	1	2	2	4	2	4	1	5	4	4	1	5	1	4	2	2	3	2	1	4	3	4	3	4	3	2	2	4	2	4	3	4	3	2	1	5	2	5	2	4	2	4	1	4	2
153	1	3	4	5	1	2	2	4	2	4	1	5	4	4	1	5	1	4	3	2	3	2	1	4	3	4	3	4	2	2	2	4	2	4	3	4	3	2	1	5	2	5	2	4	2	4	1	4	2
154	1	3	2	5	1	2	2	4	3	4	1	5	4	4	1	5	1	4	3	2	3	2	1	4	3	4	3	4	2	2	2	4	2	4	3	4	3	2	1	5	2	5	2	4	2	4	1	4	2
155	1	3	2	5	1	2	2	4	3	4	1	5	4	4	1	5	1	4	3	2	3	2	1	4	3	4	3	4	2	2	2	4	2	4	3	4	3	2	1	5	2	5	2	4	2	4	1	4	2
156	1	3	2	5	1	2	2	4	3	4	2	3	4	4	1	5	1	4	3	2	3	2	1	4	3	4	3	4	2	2	2	4	2	4	3	4	3	2	1	5	2	5	2	4	2	4	1	4	2
157	1	3	2	5	1	2	2	4	3	4	2	3	4	4	1	5	1	4	3	2	3	2	1	4	2	4	3	4	2	2	2	4	2	4	3	4	3	2	1	5	2	5	2	4	2	4	1	4	2
158	1	3	2	5	1	2	2	4	3	4	2	3	4	4	1	5	1	4	3	2	3	2	1	4	2	4	3	4	1	2	2	4	2	4	3	4	3	2	1	5	2	5	2	4	2	4	1	4	2
159	1	3	2	5	1	4	2	4	3	4	2	3	4	4	1	5	1	4	3	2	3	2	1	4	2	4	3	4	1	3	2	4	2	4	3	4	3	2	1	5	2	5	2	4	2	4	1	4	2
160	1	3	3	5	1	4	2	4	3	4	2	3	4	4	1	5	1	4	3	2	3	2	1	4	2	4	3	4	1	3	2	4	2	4	3	4	3	2	1	5	2	5	2	4	2	4	1	4	2
161	1	3	3	5	1	4	2	4	3	4	2	3	3	4	1	5	1	4	3	2	3	2	1	4	2	4	3	4	1	3	2	4	2	4	3	4	3	2	1	5	2	5	2	4	2	4	1	4	2
162	1	3	3	5	1	4	2	4	3	4	2	3	3	4	1	5	1	4	3	2	3	2	1	4	2	4	3	4	1	3	2	4	2	4	3	4	3	2	1	5	2	5	2	4	2	4	1	4	2
163	1	3	3	5	1	4	2	4	3	4	2	3	3	4	1	5	1	4	3	2	3	2	1	4	2	4	3	4	1	3	2	4	2	2	3	4	3	2	1	5	2	5	2	4	2	4	1	4	2
164	1	3	3	5	1	4	2	4	3	4	2	3	3	4	1	5	2	4	3	2	3	2	1	4	2	4	3	4	1	3	2	4	2	2	3	4	3	2	1	5	2	5	2	4	2	4	1	4	2
165	1	3	3	5	1	4	2	4	3	4	2	3	3	4	1	5	2	4	3	2	3	2	1	4	2	4	3	4	1	3	2	4	4	4	3	4	3	2	1	5	2	5	2	4	2	4	1	4	2
166	1	3	3	5	1	4	2	4	3	4	2	3	3	4	1	5	2	4	3	2	3	2	1	4	2	4	3	4	1	3	2	4	4	4	3	4	3	2	1	5	5	5	3	4	2	4	1	4	2
167	1	3	3	5	1	4	2	4	2	4	2	3	3	4	1	5	2	4	3	2	3	2	1	4	2	4	3	4	1	3	2	4	4	4	3	4	3	2	1	5	3	5	3	4	2	4	1	4	2
168	1	3	3	5	1	4	2	4	2	4	2	3	3	4	1	5	2	4	3	2	3	2	1	4	2	4	3	4	1	3	2	4	4	4	3	4	3	2	1	5	3	5	3	4	2	4	1	4	2
169	1	3	4	5	1	4	2	4	2	4	2	3	3	4	1	5	2	4	3	2	3	2	1	4	2	4	2	4	1	3	2	4	4	4	3	4	3	2	1	5	3	5	3	4	2	4	1	4	2
170	1	3	4	5	1	4	2	4	2	4	2	3	3	4	1	5	2	4	3	2	3	2	1	4	2	4	2	4	1	3	2	4	4	4	3	4	3	2	1	5	3	5	3	4	2	4	1	4	2
171	1	3	4	5	1	4	2	4	2	4	2	3	3	4	1	5	2	4	3	2	4	3	1	4	2	4	2	4	1	3	2	4	4	4	2	4	3	4	1	5	3	5	3	4	2	4	1	4	2
172	1	3	4	5	1	4	2	4	2	4	2	3	3	4	1	5	2	4	3	2	4	3	1	4	2	4	2	4	1	3	2	4	4	4	2	4	3	4	1	5	3	5	3	4	2	2	1	4	2
173	1	3	4	5	1	4	2	4	2	4	2	3	3	4	1	5	2	4	3	2	4	3	1	4	2	4	2	4	1	3	2	4	4	4	2	4	3	4	1	5	3	5	3	4	2	2	1	4	2
174	1	3	4	5	1	4	2	4	2	4	2	3	3	4	1	5	2	4	3	2	4	3	1	4	2	4	2	4	1	3	2	4	4	4	2	4	3	4	1	5	3	5	3	4	2	2	1	4	2
175	1	3	4	5	1	4	2	4	2	4	3	2	3	4	1	5	2	4	3	2	4	3	1	4	2	4	2	4	1	3	2	4	4	4	2	4	3	4	1	5	3	5	3	4	2	2	1	4	2
176	1	3	2	2	1	4	2	4	2	4	3	2	3	4	1	5	2	4	3	2	4	3	1	4	2	4	4	4	1	3	1	4	4	4	2	4	3	4	1	5	3	5	3	4	2	2	1	4	2
177	1	3	3	2	1	4	2	4	2	4	3	2	3	4	1	5	2	4	3	2	4	3	1	4	2	4	4	4	1	3	1	4	4	4	4	4	2	4	1	5	3	5	3	4	2	2	1	4	2
178	1	3	4	2	1	4	2	4	2	4	3	2	3	4	1	5	2	4	4	2	4	3	1	4	2	4	4	4	1	3	1	4	4	4	4	4	2	4	1	5	3	5	3	4	2	4	1	4	2
179	1	3	2	2	1	4	2	4	2	4	3	2	3	4	1	5	2	4	4	2	4	3	1	4	2	4	4	4	1	3	1	4	4	4	4	4	2	4	1	5	3	5	3	4	4	4	1	4	2
180	1	3	3	2	1	4	2	4	2	4	3	2	3	4	1	5	2	4	4	2	4	3	1	4	2	4	4	4	1	3	1	4	4	4	4	4	2	4	1	5	3	5	3	4	4	4	1	4	2
181	1	3	4	2	1	4	2	4	2	4	3	2	3	4	1	5	2	4	4	2	4	3	1	4	2	4	4	4	1	3	1	4	4	4	4	4	2	4	1	5	3	5	3	4	4	4	1	4	2
182	1	3	2	2	1	4	2	4	2	4	3	2	3	4	1	5	2	4	4	2	4	3	1	4	2	4	4	4	1	3	1	4	4	4	4	4	2	4	1	5	3	5	3	4	4	4	1	4	2
183	1	3	2	2	1	4	2	4	2	4	3	2	3	4	1	5	2	4	4	2	4	3	1	4	2	4	4	4	1	3	1	4	4	4	4	2	2	4	1	5	3	5	3	4	4	4	1	4	2
184	1	3	2	2	1	4	2	4	2	4	3	2	3	4	1	5	2	4	4	2	4	3	1	4	2	4	4	4	1	4	1	4	4	4	4	2	2	4	1	5	3	5	3	4	4	4	1	4	2
185	1	3	2	2	1	4	2	4	2	3	3	2	3	4	1	5	3	4	4	2	4	3	1	4	2	4	4	4	1	4	1	4	4	2	4	2	2	4	1	5	3	5	3	4	4	4	1	4	2
186	1	3	2	2	1	4	2	4	2	3	3	2	3	4	1	5	3	4	4	2	4	3	1	4	2	4	4	4	1	4	1	4	4	2	4	4	2	4	1	5	3	5	3	4	4	4	1	3	2
187	1	3	2	2	1	4	2	4	2	3	3	2	3	4	1	5	3	4	4	2	4	3	1	4	2	4	4	4	1	4	1	4	4	2	4	2	2	4	1	5	3	5	2	4	4	4	1	3	2
188	1	3	2	2	1	4	2	4	2	3	3	2	3	4	1	5	3	4	4	2	4	3	1	4	2	4	4	4	1	4	1	4	4	2	4	2	2	4	1	5	3	5	2	4	4	4	1	3	2
189	1	3	2	2	1	4	2	4	2	3	3	2	3	4	1	5	3	4	4	2	4	3	1	4	2	4	4	4	1	4	1	4	4	2	4	2	2	4	1	5	3	5	2	4	4	4	1	3	2
190	1	3	2	2	1	4	2	4	2	3	3	2	3	4	1	5	3	4	4	2	4	3	1	4	2	4	4	4	1	4	1	4	4	2	4	2	2	4	1	5	3	5	2	4	4	4	1	3	2
191	1	4	2	2	1	4	2	4	2	3	3	2	3	4	1	5	3	4	4	2	4	3	1	4	2	4	4	4	1	4	1	4	4	2	4	2	2	4	1	5	3	5	2	4	4	4	1	3	2
192	1	2	2	2	1	4	2	4	2	3	3	2	3	4	1	5	3	4	4	2	2	3	1	4	2	4	2	4	1	4	1	4	4	2	4	2	2	4	1	5	3	5	2	4	4	4	1	3	2
193	1	3	2	2	1	4	2	4	2	3	3	2	3	4	1	5	3	4	4	2	2	3	1	4	2	4	2	4	1	4	1	4	2	2	4	2	2	4	1	5	3	5	2	4	4	4	1	3	2
194	1	4	2	2	1	4	2	4	2	3	3	2	3	4	1	5	3	4	4	2	2	3	1	4	2	4	2	4	1	4	1	4	2	2	4	2	2	4	1	5	3	5	2	4	4	4	1	3	2
195	1	2	2	2	1	4	2	4	2	3	3	2	3	4	1	5	3	4	4	2	2	3	1	4	2	4	2	4	1	4	1	4	2	2	4	2	2	4	1	5	3	5	2	4	4	4	1	3	2
196	1	3	2	2	1	4	2	4	2	3	3	2	3	4	1	5	3	4	4	2	2	3	1	4	2	4	2	4	1	4	1	4	3	2	4	2	2	4	1	5	3	5	2	4	4	4	1	4	2
197	1	4	2	2	1	4	2	4	2	3	2	4	3	4	1	5	3	4	4	2	2	3	1	4	2	4	2	4	1	4	1	4	3	2	4	4	2	4	1	5	3	5	2	4	4	4	1	4	2
198	1	4	2	2	1	4	2	4	2	3	2	4	3	4	1	5	3	4	4	2	2	3	1	4	2	4	2	4	1	4	1	4	3	2	4	4	2	4	1	5	3	5	2	4	4	4	1	4	2
199	1	2	2	2	1	4	2	4	2	3	2	4	3	4	1	5	3	4	2	2	2	3	1	4	2	4	2	4	1	4	1	4	3	2	4	4	2	4	1	5	3	5	2	4	4	4	1	3	2
200	1	3	2	2	1	4	2	4	2	3	2	4	3	4	1	5	3	4	2	2	2	3	1	4	2	4	2	4	1	4	1	4	3	2	4	4	2	4	1	5	3	5	4	4	4	4	1	3	2
201	1	4	2	2	1	4	2	4	2	3	2	4	3	4	1	5	3	4	2	2	2	3	1	4	2	4	2	4	1	4	1	4	3	2	4	4	2	4	1	5	3	5	4	4	4	4	1	4	2
202	1	2	2	2	1	4	2	4	2	3	2	4	3	4	1	5	3	4	2	2	2	3	1	4	2	4	2	4	1	4	1	4	3	2	4	4	2	4	1	5	4	5	4	4	4	4	1	4	2
203	1	3	2	2	1	4	2	4	2	2	2	4	3	4	1	5	3	4	2	2	2	3	1	4	2	4	2	4	1	4	1	4	3	2	4	4	2	4	1	5	4	5	4	4	4	4	1	4	2
204	1	4	2	2	1	4	2	4	2	2	2	4	3	4	1	5	3	4	2	2	2	3	1	4	2	4	2	4	1	4	1	4	3	2	4	4	2	4	1	5	4	5	4	4	4	4	1	4	2
205	1	2	2	2	1	4	2	4	2	2	2	4	3	4	1	5	3	4	2	2	2	3	1	4	2	4	2	4	1	4	1	4	3	2	4	4	2	4	1	5	4	5	4	4	4	4	1	4	2
206	1	3	2	2	1	4	2	4	2	2	2	4	3	4	1	5	3	4	2	2	2	3	1	4	2	4	2	4	1	4	1	4	3	2	4	4	2	4	1	5	4	5	4	4	4	4	1	4	2
207	2	4	2	2	1	4	2	4	2	2	2	4	3	4	1	5	3	4	2	2	2	3	1	4	2	4	2	4	1	4	1	4	3	2	2	4	2	4	1	5	4	5	4	4	4	4	1	4	2
208	2	4	2	2	1	4	2	4	2	2	2	4	3	4	1	5	3	4	2	4	2	3	1	4	2	4	2	4	1	4	1	4	3	2	2	4	2	4	1	5	4	5	4	4	4	4	1	5	2
209	2	4	2	2	1	4	2	4	2	2	2	4	3	4	1	5	3	4	2	2	2	3	1	4	2	4	2	4	1	4	1	4	3	2	2	4	2	4	1	5	4	5	4	4	4	4	1	5	2
210	2	4	2	2	1	4	2	4	2	2	4	4	3	4	1	5	3	4	2	2	2	3	1	4	2	4	2	4	1	4	1	4	3	2	2	4	2	4	1	5	4	5	4	4	4	4	1	5	2
211	2	4	2	2	1	4	2	4	2	2	4	4	3	4	1	5	3	4	2	2	2	3	1	4	2	4	2	4	1	4	1	4	2	2	2	4	2	4	1	5	4	5	4	4	4	4	1	5	2
212	2	4	2	2	1	4	2	4	2	2	4	4	3	4	1	5	3	4	2	2	2	3	1	4	2	4	2	4	1	4	1	4	2	2	2	4	2	4	1	5	4	5	4	4	4	4	1	5	2
213	2	4	2	2	1	4	2	4	2	2	4	4	3	4	1	5	3	4	2	2	2	3	1	4	2	4	2	4	1	4	1	4	2	2	2	4	2	4	1	5	4	5	2	4	4	4	1	5	2
214	2	4	2	2	1	4	2	4	2	2	4	4	3	4	1	5	3	4	2	2	2	3	1	4	2	4	2	4	1	4	1	4	2	2	2	4	1	5	1	5	4	5	2	4	2	4	1	5	2
215	2	4	2	2	1	4	2	4	2	2	4	4	3	4	1	5	2	4	2	2	2	3	1	4	2	4	2	4	1	4	1	4	2	2	2	4	1	5	1	5	4	5	2	4	2	4	1	5	2
216	2	4	2	2	1	4	2	4	2	2	4	4	3	4	1	5	2	4	2	2	2	3	1	4	2	4	2	4	1	4	1	4	2	2	2	4	1	5	1	5	4	5	2	4	2	4	1	5	2
217	2	4	2	2	1	4	2	4	2	2	4	4	3	4	1	5	2	4	2	2	2	3	1	4	2	4	2	4	1	5	1	4	2	3	2	4	1	5	1	5	4	5	2	4	2	4	1	5	2
218	2	4	2	2	1	4	2	4	2	2	4	4	3	4	1	5	2	4	2	2	2	3	1	4	2	4	2	4	1	5	1	4	2	3	2	4	1	5	1	5	4	5	2	4	2	4	1	5	2
219	2	4	2	2	1	4	2	4	1	2	4	4	3	4	1	5	2	4	2	2	2	3	1	4	2	4	2	4	1	5	1	4	2	2	2	4	1	5	1	4	4	5	2	4	2	4	1	5	2
220	2	4	2	2	1	4	2	4	1	2	4	4	4	4	1	5	2	4	2	2	2	3	1	4	2	4	2	4	1	5	1	4	2	2	2	4	1	5	1	4	4	5	2	4	3	4	1	5	2
221	2	4	2	2	1	4	1	4	1	2	4	4	4	4	1	5	2	4	2	2	2	4	1	4	2	4	2	4	1	5	1	4	1	2	2	4	1	5	1	4	4	5	2	4	3	4	1	5	2
222	2	4	2	2	1	4	1	4	1	2	4	4	4	2	1	5	2	4	2	2	2	4	1	4	2	4	2	4	1	5	1	4	1	2	2	4	1	5	1	4	4	5	2	4	3	4	1	5	2
223	2	4	2	2	1	4	1	4	1	2	4	4	4	2	1	4	2	4	2	2	2	4	1	4	2	4	2	4	1	5	1	4	1	2	2	4	1	5	1	4	4	5	2	4	3	4	1	5	2
224	2	4	2	2	1	4	1	4	1	2	4	2	4	2	1	4	2	4	2	2	2	4	1	4	2	4	2	4	1	5	1	4	1	2	2	4	1	5	1	4	4	5	2	4	3	4	1	5	2
225	2	4	2	2	1	4	1	4	1	2	4	2	4	2	1	4	4	4	2	2	2	4	2	5	2	4	2	4	1	5	1	4	1	2	3	4	1	5	1	4	4	5	2	4	3	4	1	5	2
226	2	4	2	2	1	4	1	4	1	2	4	2	4	2	1	4	4	4	2	2	2	4	2	5	2	4	2	4	1	5	1	4	1	2	3	4	1	5	1	4	2	2	2	4	3	4	1	5	2
227	2	4	2	2	1	4	1	4	1	2	4	2	4	2	1	4	4	4	2	2	2	4	2	5	2	4	2	4	1	5	1	4	1	2	3	4	1	5	1	4	2	2	2	4	3	4	1	5	2
228	2	3	2	2	1	4	1	4	1	2	4	2	4	2	1	4	4	4	2	2	2	4	2	5	2	4	2	4	1	5	1	4	1	2	3	4	1	5	1	4	2	2	3	4	3	4	1	5	2
229	2	3	2	2	1	4	1	4	1	2	4	2	4	2	1	4	4	4	4	2	2	4	2	5	3	4	2	4	1	5	1	4	1	2	3	4	1	5	1	4	2	2	3	4	3	4	1	5	2
230	2	3	2	2	1	4	1	4	1	2	4	2	4	2	1	4	4	4	4	2	2	4	2	5	3	4	2	4	1	5	1	4	1	2	3	4	1	5	1	4	2	2	3	4	3	4	1	5	2
231	2	3	2	3	1	4	1	4	1	4	4	2	4	2	1	4	4	4	4	2	2	4	2	5	3	4	2	4	1	5	1	4	1	2	3	4	1	5	1	4	2	2	3	4	3	4	1	5	2
232	3	3	2	3	1	4	1	4	1	4	4	2	4	2	1	4	4	4	4	2	2	4	2	5	3	4	2	4	1	5	1	4	1	4	3	4	1	5	1	4	2	2	3	4	3	4	1	5	2
233	3	3	2	3	1	4	1	4	1	4	4	2	4	2	1	4	4	4	4	2	2	4	2	5	3	2	2	4	1	5	1	4	1	4	3	4	1	5	1	4	2	2	3	4	3	4	1	5	2
234	3	3	2	3	1	4	1	4	1	4	4	2	4	4	1	4	4	4	3	2	2	4	2	5	3	2	2	4	1	5	1	4	1	4	3	4	1	5	1	4	2	2	3	4	3	4	1	5	2
235	3	3	2	3	1	4	1	4	1	4	2	2	4	4	1	4	4	4	3	2	2	4	2	5	3	2	2	4	1	5	1	4	1	4	3	4	1	5	1	4	2	2	3	4	3	4	1	5	2
236	3	3	2	3	1	4	1	4	1	4	2	2	4	4	1	4	4	4	3	2	2	4	2	5	3	2	2	4	1	5	1	4	1	4	3	4	1	5	1	4	2	2	3	4	3	4	1	5	2
237	3	3	2	3	1	4	1	4	1	4	2	2	4	4	1	4	4	4	3	2	2	4	2	5	3	2	2	4	1	5	1	4	1	4	3	4	1	5	1	4	2	2	3	4	3	4	1	5	2
238	3	3	2	3	1	4	1	4	1	4	2	2	4	4	1	4	4	4	3	2	2	4	2	5	3	2	2	4	1	5	1	4	1	4	3	4	1	5	1	4	2	2	3	4	3	4	1	5	2
239	3	3	2	3	1	4	1	4	1	4	2	2	4	4	1	4	4	4	3	2	2	4	2	5	3	2	2	4	1	5	1	4	1	4	3	4	1	5	1	4	2	2	3	4	3	4	1	5	2
240	3	3	2	3	1	4	1	4	1	4	2	2	4	4	1	4	4	4	3	2	2	4	2	5	3	2	2	4	1	5	1	4	1	4	3	4	1	5	1	4	2	2	3	4	3	4	1	5	2
241	3	3	2	3	1	4	1	4	1	4	2	2	4	4	1	4	4	4	3	2	4	4	2	5	3	2	2	4	1	5	1	4	1	4	3	4	1	5	1	4	2	2	3	4	3	4	1	5	2
242	3	3	2	3	1	4	1	4	1	4	2	2	4	4	1	4	4	4	3	2	4	4	2	5	3	2	2	4	1	5	1	4	1	4	3	4	1	5	1	4	2	2	3	4	3	4	1	5	2
243	3	3	2	3	1	5	1	4	1	4	2	2	4	4	1	4	4	4	1	5	4	4	2	5	3	2	2	4	1	5	1	4	1	4	3	4	1	5	1	4	2	2	3	4	3	4	1	5	2
244	3	3	2	3	1	5	1	4	1	4	2	2	4	4	1	4	4	4	1	5	4	4	2	5	3	2	2	4	1	5	1	4	1	4	3	4	1	5	1	4	2	2	3	4	3	4	1	5	2
245	3	3	2	3	1	5	1	4	1	4	2	2	4	4	1	4	4	4	1	5	4	4	2	5	3	2	2	4	1	5	1	4	1	4	3	4	1	5	1	4	2	2	3	4	3	4	1	5	2
246	3	3	2	3	1	5	1	4	1	4	2	2	4	4	1	4	4	4	1	5	4	4	2	5	3	2	2	4	1	5	1	4	1	4	3	4	1	5	1	4	2	2	2	4	3	4	1	5	2
247	3	3	2	3	1	5	1	4	1	4	2	2	4	4	1	4	4	4	1	5	4	4	2	5	1	2	1	5	1	5	1	4	1	4	3	4	1	5	1	4	2	2	2	4	3	4	1	5	2
248	3	3	2	3	1	5	1	4	1	4	2	2	4	4	1	4	4	4	1	5	4	4	2	5	1	2	1	5	1	5	1	4	1	4	3	4	1	5	1	4	2	2	2	4	3	4	1	5	2
249	3	3	2	3	1	5	1	4	1	4	2	2	4	4	1	4	4	4	1	5	4	4	2	5	1	2	1	5	1	5	1	4	1	4	3	4	1	5	1	4	2	2	2	4	3	4	1	5	2
250	3	3	2	3	1	5	1	4	1	4	2	2	4	4	1	4	4	4	1	5	4	4	2	5	1	2	1	5	1	5	1	4	1	4	1	5	1	5	1	4	2	2	2	4	3	4	1	5	2
251	3	3	2	3	1	5	1	4	1	4	2	2	4	4	1	4	4	4	1	5	4	4	2	5	1	2	1	5	1	5	1	4	1	4	1	5	1	5	1	4	2	2	2	4	3	4	1	5	2
252	3	3	2	4	1	5	1	4	1	4	2	2	4	4	1	4	4	4	1	5	4	4	2	5	1	2	1	5	1	5	1	4	1	4	1	5	1	5	1	4	3	2	2	4	3	4	1	5	2
253	3	2	2	4	1	5	1	4	1	4	2	2	4	4	1	4	2	4	1	5	4	4	2	5	1	2	1	5	1	5	1	4	1	4	1	5	1	5	1	4	3	2	2	4	3	4	1	5	2
254	4	2	2	4	1	5	1	4	1	4	3	2	4	4	1	4	2	4	1	5	4	4	2	5	1	2	1	5	1	5	1	4	1	4	1	5	1	5	1	4	3	2	2	4	3	4	1	5	2
255	4	2	2	4	1	5	1	4	1	4	3	2	4	4	1	4	2	4	1	5	1	5	2	5	1	2	1	5	1	5	1	4	1	4	1	5	1	5	1	4	3	2	2	4	3	4	1	5	2
256	4	2	2	4	1	5	1	4	1	4	3	3	4	4	1	4	2	4	1	5	1	5	2	5	1	2	1	5	1	5	1	4	1	4	1	5	1	5	1	4	3	2	1	5	3	4	1	5	2
257	4	2	2	4	1	5	1	4	1	4	3	3	4	4	1	4	2	4	1	5	1	5	2	5	1	2	1	5	1	5	1	4	1	4	1	5	1	5	1	4	3	2	1	5	3	4	1	5	2
258	4	2	2	4	1	5	1	4	1	4	3	3	1	4	1	4	2	4	1	5	1	5	2	5	1	2	1	5	1	5	1	4	1	4	1	5	1	5	1	4	3	3	1	5	3	4	1	5	2
259	4	2	2	4	1	5	1	4	1	4	3	3	1	4	1	4	2	4	1	5	1	5	2	5	1	2	1	5	1	5	1	4	1	4	1	5	1	5	1	4	3	3	1	5	2	4	1	5	2
260	4	2	2	4	1	5	1	4	1	4	3	3	1	4	1	4	2	4	1	5	1	5	2	5	1	2	1	5	1	5	1	4	1	4	1	5	1	5	1	4	3	3	1	5	2	4	1	5	2
261	4	2	2	4	1	5	1	4	1	4	3	3	1	4	1	4	2	4	1	5	1	5	2	5	1	2	1	5	1	5	1	5	1	4	1	5	1	5	1	4	3	3	1	5	2	4	1	5	2
262	4	2	2	4	1	5	1	4	1	4	3	3	1	4	1	4	2	4	1	5	1	5	2	5	1	2	1	5	1	5	1	5	1	4	1	5	1	5	1	4	3	3	1	5	2	4	1	5	2
263	4	2	3	4	1	5	1	4	1	4	3	3	1	4	1	4	2	4	1	5	1	5	2	5	1	2	1	5	1	5	1	5	1	4	1	5	1	5	1	4	3	3	1	5	2	4	1	5	2
264	4	2	3	4	1	5	1	4	1	4	3	3	1	4	1	4	2	4	1	5	1	5	2	5	1	2	1	5	1	5	1	5	1	4	1	5	1	5	1	4	3	3	1	5	2	4	1	5	2
265	4	2	3	4	1	5	1	4	1	4	3	3	1	4	1	4	2	4	1	5	1	5	2	5	1	2	1	5	1	5	1	5	1	4	1	5	1	5	1	4	3	3	1	5	2	4	1	5	2
266	4	2	3	4	1	5	1	4	1	4	3	3	1	4	1	4	2	4	1	5	1	5	2	5	1	2	1	5	1	5	1	5	1	4	1	5	1	5	1	4	3	3	1	5	2	4	1	5	2
267	4	2	3	4	1	5	1	4	1	4	3	3	1	4	1	4	2	4	1	5	1	5	2	5	1	2	1	5	1	5	1	5	1	4	1	5	1	5	1	4	3	3	1	5	2	4	1	5	2
268	4	4	3	4	1	5	1	4	1	4	3	3	1	4	1	4	2	4	1	5	1	5	2	5	1	2	1	5	1	5	1	5	1	4	1	5	1	5	1	4	3	3	1	5	2	4	1	5	2
269	4	4	3	4	1	5	1	3	1	4	3	3	1	4	1	4	2	4	1	5	1	5	2	5	1	2	1	5	1	5	1	5	1	4	1	5	1	5	1	4	3	3	1	5	2	4	1	5	2
270	4	4	3	4	1	5	1	3	1	4	3	3	1	4	1	4	2	4	1	5	1	5	2	5	1	2	1	5	1	5	1	5	1	4	1	5	1	5	1	4	3	3	1	5	2	4	1	5	2
271	1	5	2	5	2	4	1	5	1	5	3	3	1	4	1	4	1	4	1	5	4	5	2	5	1	2	1	4	1	4	1	5	1	5	1	4	3	5	4	4	1	5	1	5	1	4	4	4	2
272	1	5	2	5	2	4	1	5	1	5	3	3	1	4	1	4	1	4	1	5	4	5	2	5	1	2	1	4	1	4	1	5	1	5	1	4	3	5	4	4	1	5	1	5	1	4	4	4	2
273	1	5	2	5	2	4	1	5	1	5	3	3	1	4	1	4	1	4	1	5	4	5	2	5	1	2	1	4	1	4	1	5	1	5	1	4	3	5	2	4	1	5	1	5	1	4	4	4	2
274	1	5	2	5	2	4	1	5	1	5	3	3	1	4	1	4	1	4	1	5	4	5	2	5	1	2	1	4	1	4	1	5	1	5	1	4	3	5	2	4	1	5	1	5	1	4	4	4	2
275	1	5	2	5	2	4	1	5	1	5	2	3	1	4	1	4	1	4	1	5	4	5	2	5	1	2	1	4	1	4	1	5	1	5	1	4	3	5	2	4	1	5	1	5	1	4	4	4	2
276	1	5	2	5	2	4	1	5	1	5	2	3	1	4	1	4	1	4	1	5	4	5	2	5	1	2	1	4	1	4	1	5	1	5	1	4	3	5	2	4	1	5	1	5	1	4	4	4	2
277	1	5	2	5	2	4	1	5	1	5	2	3	1	4	1	4	1	4	1	5	4	5	2	5	1	2	1	4	1	4	1	5	1	5	1	4	3	5	2	4	1	5	1	5	1	4	4	4	2
278	1	5	2	5	2	4	1	5	1	5	2	3	1	4	1	4	1	4	1	5	4	5	2	5	1	2	1	4	1	4	1	5	1	5	1	4	3	5	4	4	1	5	1	5	1	4	4	4	2
279	1	5	2	5	2	4	1	5	1	5	2	3	1	4	1	4	1	4	1	5	4	5	2	5	1	2	1	4	1	4	1	5	1	5	1	4	3	5	4	4	1	5	1	5	1	4	4	4	2
280	1	5	2	5	2	4	1	5	1	5	2	3	1	4	1	4	1	4	1	5	4	5	2	5	1	3	1	4	1	4	1	5	1	5	1	4	3	5	4	4	1	5	1	5	1	4	4	4	2
281	1	5	2	5	2	4	1	5	1	5	2	3	1	4	1	4	1	4	1	5	4	5	2	5	1	3	1	4	1	4	1	5	1	5	1	4	3	5	4	4	1	5	1	5	1	4	4	4	2
282	1	5	2	5	2	4	1	5	1	5	2	3	1	4	1	4	1	4	1	5	4	5	2	5	1	3	1	4	1	4	1	5	1	5	1	4	3	5	2	4	1	5	1	5	1	4	4	4	2
283	1	5	3	5	4	4	1	5	1	5	2	3	1	4	1	4	1	4	1	5	4	5	2	5	1	3	1	4	1	4	1	5	1	5	1	4	3	5	2	4	1	5	1	5	1	4	4	4	2
284	1	5	3	5	4	4	1	5	1	5	2	3	1	4	1	4	1	4	1	5	4	5	2	5	1	3	1	4	1	4	1	5	1	5	1	4	3	5	2	4	1	5	1	5	1	4	4	4	2
285	1	5	3	5	4	4	1	5	1	5	2	3	1	4	1	4	1	4	1	5	4	5	2	5	1	3	1	4	1	4	1	5	1	5	1	4	3	5	2	4	1	5	1	5	1	4	4	4	2
286	1	5	3	5	4	4	1	5	1	5	2	3	1	4	1	4	1	4	1	5	4	5	2	5	1	3	1	4	1	4	1	5	1	5	1	4	3	5	2	4	1	5	1	5	1	4	4	4	2
287	1	5	3	5	4	4	1	5	1	5	2	3	1	4	1	4	1	4	1	5	4	5	4	5	1	3	1	4	1	4	1	5	1	5	1	4	3	5	2	4	1	5	1	5	1	4	4	4	2
288	1	5	3	5	4	4	1	5	1	5	2	3	1	4	1	4	1	4	1	5	4	5	4	5	1	3	1	4	1	4	1	5	1	5	1	4	3	5	2	4	1	5	1	5	1	4	4	4	2
289	1	5	3	5	4	4	1	5	1	5	2	2	1	4	1	4	1	4	1	5	4	5	4	5	1	3	1	4	1	4	1	5	1	5	1	2	3	5	2	4	1	5	1	5	1	4	4	4	2
290	1	5	3	5	4	4	1	5	1	5	1	5	1	4	1	4	1	4	1	5	4	5	4	5	1	3	1	4	1	4	1	5	1	5	1	2	3	5	2	4	1	5	1	5	1	4	4	4	2
291	1	5	3	5	4	4	1	5	1	5	1	5	1	4	1	4	1	4	1	5	4	5	4	5	1	3	1	4	1	4	1	5	1	5	1	2	3	5	2	4	1	5	1	5	1	4	2	4	2
292	1	5	3	5	4	4	1	5	1	5	1	5	1	4	1	4	1	4	1	5	4	5	4	5	1	3	1	4	1	4	1	5	1	5	1	2	3	5	2	4	1	5	1	5	1	4	2	4	2
293	1	5	3	5	4	4	1	5	1	5	1	5	1	4	1	4	1	4	1	5	4	5	4	5	1	3	1	4	1	4	1	5	1	5	1	2	3	5	2	4	1	5	1	5	1	4	2	4	2
294	1	5	4	5	4	4	1	5	1	5	1	5	1	4	1	4	1	4	1	5	4	5	4	5	1	3	1	4	1	4	1	5	1	5	1	4	3	5	2	4	1	5	1	5	1	4	2	4	2
295	4	4	3	4	1	5	1	3	1	4	1	5	1	4	1	4	2	4	1	5	1	5	4	5	1	3	1	5	1	5	1	5	1	4	1	5	1	5	1	4	3	3	1	5	2	4	1	5	2
296	4	4	3	4	1	5	1	3	1	4	1	5	1	4	1	4	2	4	1	5	1	5	4	5	1	3	1	5	1	5	1	5	1	4	1	5	1	5	1	4	3	3	1	5	2	4	1	5	2
297	4	4	3	4	1	5	1	3	1	4	1	5	1	4	1	4	2	4	1	5	1	5	4	5	1	3	1	5	1	5	1	5	1	4	1	5	1	5	1	4	3	3	1	5	2	4	1	5	2
298	4	4	3	4	1	5	1	3	1	4	1	5	1	4	1	4	2	4	1	5	1	5	4	5	1	3	1	5	1	5	1	5	1	4	1	5	1	5	1	4	3	3	1	5	2	4	1	5	2
299	4	4	3	4	1	5	1	3	1	4	1	5	1	4	1	4	2	4	1	5	1	5	4	5	1	3	1	5	1	5	1	5	1	4	1	5	1	5	1	4	3	3	1	5	1	5	1	5	2
300	4	4	3	4	1	5	1	3	1	4	1	5	1	4	1	4	3	4	1	5	1	5	4	5	1	3	1	5	1	5	1	5	1	4	1	5	1	5	1	4	3	3	1	5	1	5	1	5	2
301	4	4	3	4	1	5	1	3	1	4	1	5	1	4	1	4	3	4	1	5	1	5	4	5	1	3	1	5	1	5	1	5	1	4	1	5	1	5	1	4	3	3	1	5	1	5	1	5	2
302	4	4	4	4	1	5	1	3	1	4	1	5	1	4	1	4	3	4	1	5	1	5	4	5	1	3	1	5	1	5	1	5	1	4	1	5	1	5	1	4	3	3	1	5	1	5	1	5	2
303	4	4	4	2	1	5	1	3	1	4	1	5	1	4	1	4	3	4	1	5	1	5	4	5	1	3	1	5	1	5	1	5	1	4	1	5	1	5	1	4	3	3	1	5	1	5	1	5	2
304	2	4	4	3	1	5	1	3	1	4	1	5	1	4	1	4	3	4	1	5	1	5	1	5	1	3	1	5	1	5	1	5	1	4	1	5	1	5	1	4	3	3	1	5	1	5	1	5	3
305	2	4	4	4	1	5	1	3	1	4	1	5	1	4	1	4	3	4	1	5	1	5	1	5	1	2	1	5	1	5	1	5	1	4	1	5	1	5	1	4	3	3	1	5	1	5	1	5	3
306	2	4	4	2	1	5	1	3	1	4	1	5	1	4	1	4	3	4	1	5	1	5	1	5	1	2	1	5	1	5	1	5	1	4	1	5	1	5	1	4	3	3	1	5	1	5	1	5	3
307	2	4	4	3	1	5	1	3	1	4	1	5	1	4	1	4	3	4	1	5	1	5	1	5	1	2	1	5	1	5	1	5	1	4	1	5	1	5	1	4	4	3	1	5	1	5	1	5	3
308	2	4	4	4	1	5	1	3	1	4	1	5	1	4	1	4	3	4	1	5	1	5	1	5	1	2	1	5	1	5	1	5	1	4	1	5	1	5	1	4	4	3	1	5	1	5	1	5	3
309	2	4	4	2	1	5	1	3	1	4	1	5	1	4	1	4	3	4	1	5	1	5	1	5	1	2	1	5	1	5	1	5	1	4	1	5	1	5	1	4	4	3	1	5	1	5	1	5	3
310	2	4	4	3	1	5	1	3	1	4	1	5	1	4	1	4	3	4	1	5	1	5	1	5	1	2	1	5	1	5	1	5	1	4	1	5	1	5	1	4	4	3	1	5	1	5	1	5	3
311	2	4	4	4	1	5	1	3	1	4	1	5	1	4	1	4	3	4	1	5	1	5	1	5	1	2	1	5	1	5	1	5	1	4	1	5	1	5	1	4	4	3	1	5	1	5	1	5	3
312	2	3	4	2	1	5	1	3	1	4	1	5	1	4	2	5	3	4	1	5	1	5	1	5	1	2	1	5	1	5	1	5	1	4	1	5	1	5	1	4	4	3	1	5	1	5	1	5	1
313	2	3	4	3	1	5	1	3	1	4	1	5	1	4	2	5	2	4	1	5	1	5	1	5	1	2	1	5	1	5	1	5	1	4	1	5	1	5	1	4	4	3	1	5	1	5	1	5	1
314	2	3	4	4	1	5	1	3	1	4	1	5	1	4	2	5	2	4	1	5	1	5	1	5	1	2	1	5	1	5	1	5	1	4	1	5	1	5	1	4	4	3	1	5	1	5	1	5	1
315	2	3	4	2	1	5	1	3	1	2	1	5	1	4	2	5	2	4	1	5	1	5	1	5	1	2	1	5	1	5	1	5	1	4	1	5	1	5	1	4	4	3	1	5	1	5	1	5	1
316	3	3	4	3	1	5	1	3	2	5	1	5	1	4	2	5	2	4	1	5	1	5	1	5	1	2	1	5	1	5	1	5	1	4	1	5	1	5	1	4	4	4	1	5	1	5	1	5	1
317	3	3	4	4	1	5	1	3	2	5	1	5	1	4	2	5	4	4	1	5	1	5	1	5	1	2	1	5	1	5	1	5	1	4	1	5	1	5	1	4	4	4	1	5	1	5	1	5	1
318	3	3	1	5	1	5	1	3	2	5	1	5	1	4	2	5	4	4	1	5	1	5	1	5	1	2	1	5	2	5	1	5	1	4	1	5	1	5	2	5	4	4	1	5	1	5	1	5	1
319	3	3	1	5	1	5	1	3	2	5	1	5	1	4	2	5	4	4	1	5	1	5	1	5	1	2	1	5	2	5	1	5	1	4	1	5	1	5	2	5	2	4	1	5	1	5	1	5	1
320	3	3	1	5	1	5	1	3	2	5	1	5	1	4	2	5	4	4	1	5	1	5	1	5	1	2	1	5	2	5	1	5	1	3	1	5	1	5	2	5	2	4	1	5	1	5	1	5	1
321	3	3	1	5	1	5	1	3	2	5	1	5	1	4	2	5	4	4	1	5	1	5	1	5	1	2	1	5	2	5	1	5	1	3	1	5	1	5	2	5	2	4	1	5	1	5	1	5	1
322	3	3	1	5	1	5	1	3	2	5	1	5	1	4	2	5	4	4	1	5	1	5	1	5	1	2	1	5	2	5	1	5	1	3	1	5	1	5	2	5	2	4	1	5	1	5	1	5	1
323	3	3	1	5	1	5	1	3	2	5	1	5	1	4	2	5	4	4	1	5	1	5	1	5	1	2	1	5	2	5	1	5	1	4	1	5	1	5	2	5	2	4	1	5	1	5	1	5	1
324	3	3	1	5	1	5	1	3	2	5	1	5	1	4	2	5	4	4	1	5	1	5	1	5	1	2	1	5	2	5	1	5	1	4	1	5	1	2	2	5	2	4	1	5	1	5	1	5	1
325	3	3	1	5	1	5	2	5	2	5	1	5	1	4	2	5	4	4	1	2	1	5	1	5	1	2	1	5	2	5	1	5	1	4	1	5	1	2	2	5	2	4	1	5	1	5	1	5	1
326	3	3	1	5	1	5	2	5	2	5	1	5	1	4	2	5	4	4	1	2	1	5	1	5	1	2	1	5	2	5	1	5	1	4	1	5	1	2	2	5	2	4	1	5	1	5	1	5	1
327	3	3	1	5	1	5	2	5	2	5	1	5	1	4	2	5	4	3	1	2	1	5	1	5	1	2	1	5	2	5	1	5	1	4	1	5	1	2	2	5	2	4	1	5	1	5	1	5	1
328	3	3	1	5	1	5	2	5	2	5	1	5	1	4	2	5	1	5	1	2	1	5	1	5	1	2	1	5	2	5	1	5	1	4	1	5	1	2	2	5	1	2	1	5	1	5	1	5	1
329	3	3	1	5	1	5	2	5	2	5	1	5	1	4	2	5	1	5	1	2	1	5	1	5	2	5	1	5	2	5	2	5	1	4	1	5	1	2	2	5	1	2	1	5	1	5	1	5	1
330	3	3	1	5	1	5	2	5	2	5	1	5	1	4	2	5	1	5	1	2	1	5	1	5	2	5	1	5	2	5	2	5	1	4	2	5	1	2	2	5	1	2	1	5	1	5	2	5	1
331	3	3	1	5	1	5	2	5	2	5	1	5	1	4	2	5	1	5	1	2	1	5	1	5	2	5	1	5	2	5	2	5	1	4	2	5	1	2	2	5	1	2	1	5	1	5	2	5	1
332	3	3	1	5	1	5	2	5	2	5	1	5	1	4	2	5	1	5	1	2	1	5	1	5	2	5	1	5	2	5	2	5	1	4	2	5	1	2	2	5	1	2	1	5	1	5	2	5	1
333	3	2	1	5	1	5	2	5	2	5	1	5	1	4	2	5	1	5	1	2	1	5	1	5	2	5	1	5	2	5	2	5	1	4	2	5	1	2	2	5	1	2	2	5	1	5	2	5	1
334	4	2	1	5	1	5	2	5	2	5	1	5	1	4	2	5	1	5	1	2	1	5	1	5	2	5	1	5	2	5	2	5	1	4	2	5	1	2	2	5	1	2	2	5	1	5	2	5	1
335	4	2	1	5	1	5	2	5	2	5	1	5	1	4	2	5	1	5	1	2	1	5	1	5	2	5	1	5	2	5	2	5	1	4	2	5	1	2	2	5	1	2	2	5	1	5	2	5	1
336	4	2	1	5	2	5	2	5	2	5	1	5	1	4	2	5	1	5	1	2	1	5	1	5	2	5	2	5	2	5	2	5	1	4	2	5	1	2	2	5	1	2	2	5	1	5	2	5	1
337	4	2	1	5	2	5	2	5	3	5	1	5	1	4	2	5	1	5	1	2	1	2	1	5	2	5	2	5	2	5	2	5	1	4	2	5	1	2	2	5	1	2	2	5	1	5	2	5	1
338	4	2	1	5	2	5	2	5	3	5	1	5	1	4	2	5	1	5	1	2	1	2	1	5	2	5	2	5	2	5	2	5	1	4	2	5	1	2	2	5	1	2	2	5	1	5	2	5	1
339	2	5	1	5	2	5	2	5	3	5	1	5	1	4	2	5	1	5	1	2	1	2	1	5	2	5	2	5	2	5	2	5	1	4	2	5	1	2	2	5	1	2	2	5	1	5	2	5	1
340	2	5	1	5	2	5	2	5	3	5	1	5	1	4	2	5	1	5	1	2	1	2	1	5	2	5	2	5	2	5	2	5	1	4	2	5	1	2	2	5	1	2	2	5	1	5	2	5	1
341	2	5	1	5	2	5	2	5	3	5	1	5	1	4	2	5	1	5	1	2	1	2	1	5	2	5	2	5	2	5	2	5	1	4	2	5	1	3	2	5	1	2	2	5	1	5	2	5	1
342	3	5	1	3	2	5	2	5	4	5	1	5	1	4	2	5	1	5	1	2	1	3	1	5	2	5	3	5	2	5	2	5	2	5	3	5	1	4	2	5	1	4	2	5	2	5	4	5	1
343	3	5	1	4	2	5	2	5	4	5	1	5	1	4	2	5	1	5	1	2	1	3	1	5	2	5	3	5	2	5	2	5	2	5	3	5	1	4	2	5	1	4	2	5	2	5	4	5	1
344	3	5	1	2	3	5	2	5	4	5	1	5	1	4	2	5	2	5	1	2	1	3	1	5	2	5	3	5	3	5	2	5	2	5	3	5	1	4	2	5	1	4	2	5	2	5	4	5	1
345	3	5	1	3	3	5	2	5	4	5	1	5	1	4	2	5	2	5	1	2	1	3	1	5	2	5	3	5	3	5	2	5	2	5	3	5	1	4	2	5	1	4	2	5	2	5	4	5	1
346	3	5	1	4	3	5	2	5	4	5	1	5	1	4	2	5	2	5	1	2	1	3	1	5	2	5	3	5	3	5	2	5	2	5	3	5	1	4	2	5	1	4	2	5	2	5	4	5	1
347	3	5	1	2	3	5	2	5	4	5	1	5	1	4	2	5	2	5	1	2	1	3	1	5	2	5	3	5	3	5	2	5	2	5	3	5	1	4	2	5	1	4	2	5	2	5	4	5	1
348	4	5	1	3	3	5	2	5	4	5	1	5	1	4	2	5	2	5	1	2	1	3	1	5	2	5	4	5	3	5	2	5	2	5	3	5	1	4	2	5	1	4	2	5	2	5	4	5	1
349	4	5	1	4	3	5	2	5	4	5	1	5	1	4	3	5	2	5	1	2	1	3	1	5	2	5	4	5	3	5	2	5	2	5	3	5	1	4	2	5	1	4	2	5	2	5	4	5	1
350	4	5	1	2	3	5	2	5	1	1	2	5	1	4	3	5	2	5	1	2	1	3	1	5	2	5	4	5	3	5	2	5	2	5	3	5	1	4	2	5	1	4	2	5	2	5	4	5	1
351	4	5	1	3	3	5	2	5	1	1	2	5	1	4	3	5	2	5	1	2	1	3	1	5	2	5	4	5	3	5	2	5	2	5	2	5	1	4	2	5	1	4	2	5	2	5	4	5	1
352	4	5	1	4	3	5	2	5	1	1	2	5	1	4	3	5	2	5	1	2	1	4	1	5	2	5	4	5	3	5	2	5	2	5	2	5	1	4	2	5	1	4	2	5	2	5	4	5	1
353	4	5	1	2	3	5	2	5	1	1	2	5	1	4	3	5	2	5	1	2	1	4	1	5	2	5	4	5	3	5	2	5	2	5	2	5	1	4	2	5	1	4	2	5	2	5	4	5	1
354	1	1	1	2	3	5	2	5	1	1	2	5	1	4	3	5	2	5	1	2	1	4	1	5	4	5	4	5	3	5	2	5	2	5	2	5	1	4	5	1	1	4	2	5	2	5	4	5	1
355	1	1	1	2	3	5	2	5	1	1	2	5	1	4	3	5	2	5	1	2	1	4	1	1	4	5	4	5	3	5	2	5	2	5	2	5	1	4	5	1	1	4	2	5	2	5	4	5	1
356	1	1	1	2	3	5	2	5	1	1	2	5	1	4	3	5	2	5	1	2	1	4	1	1	4	5	4	5	3	5	2	5	2	5	1	1	1	4	5	1	1	4	2	5	2	5	4	5	1
357	1	1	1	2	3	5	2	5	1	1	2	5	1	4	3	5	2	5	1	2	1	4	1	1	4	5	4	5	3	5	2	5	2	5	1	1	1	4	5	1	1	4	2	5	2	5	4	5	1
358	1	1	1	2	3	5	2	5	1	1	2	5	1	4	3	5	2	5	1	2	1	4	1	1	4	5	1	1	3	1	2	5	2	5	1	1	1	4	5	1	1	4	2	5	2	5	4	5	1
359	1	1	1	2	3	5	2	5	1	1	2	5	1	4	3	5	2	5	1	2	1	4	1	1	4	5	1	1	3	1	2	5	2	5	1	1	2	1	5	1	1	4	2	5	2	5	4	5	1
360	1	1	1	2	3	5	2	5	1	1	2	5	1	4	3	5	2	5	1	2	1	4	1	1	4	5	1	1	3	1	2	5	2	5	1	1	2	1	5	1	1	4	2	5	2	5	4	5	1
361	1	1	1	2	3	5	2	5	1	1	2	5	1	4	3	5	1	1	1	2	1	4	5	5	4	5	1	1	3	1	2	5	2	5	1	1	2	1	5	1	1	4	2	5	2	5	4	5	1
362	1	1	1	2	3	5	2	5	5	5	2	5	1	4	3	5	1	1	1	2	1	4	5	5	4	5	1	1	3	1	2	5	2	5	1	1	2	1	5	4	1	4	2	5	2	5	4	5	1
363	1	1	1	2	3	5	2	5	5	5	2	5	1	4	4	5	1	1	1	2	1	1	5	5	4	5	1	1	3	1	2	5	2	5	1	1	2	1	5	4	1	4	2	5	2	5	4	5	1
364	1	1	1	3	5	5	2	5	5	5	2	5	1	4	4	5	1	1	1	2	1	1	5	5	4	5	1	1	4	1	2	5	2	5	1	1	2	1	5	4	1	4	2	5	2	5	4	5	1
365	1	1	1	3	5	5	2	5	5	5	2	5	1	4	4	5	1	1	1	2	5	5	5	5	4	5	1	1	4	1	2	5	2	5	5	5	2	1	5	4	1	4	2	5	2	5	4	5	1
366	1	1	5	3	5	5	2	5	5	5	2	5	1	4	4	5	1	1	1	2	5	5	5	5	4	5	1	1	4	1	2	5	2	5	5	5	2	1	5	4	1	4	2	5	1	1	4	5	1
367	1	1	5	3	5	5	2	1	5	5	2	5	1	4	4	5	1	1	1	2	5	5	5	5	4	5	1	1	4	5	2	5	2	5	5	5	2	1	5	4	1	1	2	5	1	1	4	5	1
368	1	1	5	3	5	5	2	1	5	5	3	5	1	4	4	5	1	1	1	2	5	5	5	5	4	5	1	1	4	5	2	5	2	5	5	5	2	1	5	4	1	1	2	5	1	1	4	5	1
369	1	1	2	3	5	5	2	1	5	5	4	5	1	4	4	5	1	1	1	2	5	5	5	5	4	5	1	1	4	5	2	5	1	1	5	5	2	1	5	4	1	1	2	5	1	1	4	5	1
370	1	1	3	1	5	5	2	1	5	5	4	5	1	4	4	5	1	1	1	2	5	5	5	5	4	5	2	1	4	5	2	5	1	1	5	5	2	1	5	4	1	1	2	5	1	1	4	5	1
371	1	1	4	1	5	5	2	5	5	5	4	5	1	1	4	5	2	1	1	2	5	5	5	5	4	5	5	2	4	5	2	5	1	1	5	5	2	1	5	2	5	5	2	5	1	1	4	5	1
372	1	1	5	1	5	5	5	5	5	5	4	5	1	1	4	5	2	1	1	2	5	5	5	5	4	5	5	2	4	5	2	5	1	1	5	5	2	1	5	3	5	5	2	5	1	1	4	1	1
373	1	1	5	2	5	5	5	5	5	1	4	5	1	1	4	5	2	1	1	2	2	1	5	5	4	5	5	2	4	1	2	5	1	1	5	5	2	1	5	3	5	5	2	5	2	1	4	1	1
374	1	1	5	3	5	5	5	5	5	2	4	5	1	1	4	5	2	1	1	2	3	1	5	5	4	5	5	2	4	1	5	5	5	5	2	1	2	1	5	3	5	5	2	5	3	1	4	1	1
375	1	1	5	4	5	5	2	1	5	3	4	5	1	1	4	5	2	1	1	2	4	1	5	5	4	5	5	1	4	1	5	5	5	5	3	1	2	1	5	3	2	1	1	1	4	1	4	1	1
376	1	1	5	1	5	5	2	1	5	4	4	5	1	1	2	1	2	1	1	2	5	1	5	5	4	5	5	3	4	1	5	5	5	5	4	1	4	1	5	3	3	1	1	1	5	1	4	1	5
377	1	1	1	1	5	5	3	1	1	1	4	5	1	1	2	1	2	1	1	2	5	2	5	5	4	5	5	3	1	1	5	5	5	5	5	1	4	1	5	3	4	1	5	4	5	1	4	1	5
378	1	1	5	5	5	5	4	1	1	1	4	5	1	1	2	1	2	1	1	2	5	3	5	5	4	5	5	3	1	1	5	5	5	5	5	1	4	1	5	3	2	1	5	5	5	1	4	1	5
379	1	1	1	1	5	5	5	1	5	5	4	5	1	1	2	1	2	1	1	2	5	4	5	5	4	5	5	3	1	1	5	5	5	4	5	2	4	1	5	3	3	1	5	5	5	1	4	1	5
380	1	1	5	5	5	5	5	2	5	5	4	5	1	1	2	1	2	1	1	1	5	1	5	5	4	5	5	3	1	1	5	5	5	3	5	3	4	1	5	3	4	1	5	5	2	1	4	1	5
381	1	1	5	1	5	5	5	3	5	5	4	5	1	1	2	1	2	1	1	1	5	2	5	5	4	5	5	3	1	1	5	5	5	2	5	4	4	1	5	3	2	1	5	5	3	1	4	1	5
382	2	5	1	5	2	5	2	5	3	5	4	5	1	1	2	1	1	5	1	1	1	2	5	5	4	5	2	5	1	5	5	5	2	5	2	5	1	3	2	5	1	2	5	5	1	5	2	5	1
383	2	5	1	5	2	5	2	5	3	5	4	5	1	1	2	1	1	5	1	1	1	2	5	5	4	5	2	5	1	5	5	5	2	5	2	5	1	3	2	5	1	2	5	5	1	5	2	5	1
384	2	5	1	5	2	5	2	5	3	5	4	5	5	5	2	1	1	5	1	1	1	2	5	5	4	5	2	5	1	5	5	5	2	5	2	5	1	3	2	5	1	2	5	5	1	5	2	5	1
385	2	5	1	5	2	5	2	5	3	5	4	5	5	5	2	1	1	5	5	1	1	2	5	5	4	5	2	5	1	5	5	5	2	5	2	5	1	3	2	5	1	2	5	5	1	5	2	5	1
386	2	5	1	5	2	5	2	5	3	5	4	5	5	5	3	1	1	5	5	1	1	2	5	5	4	5	2	5	5	5	5	5	2	5	2	5	1	3	2	5	1	4	5	5	1	5	2	5	1
387	2	5	1	5	2	5	2	5	3	5	4	5	5	5	3	1	1	5	5	1	1	2	5	5	4	5	2	5	5	5	5	5	2	5	2	5	1	4	2	5	1	4	5	5	1	5	4	5	1
388	2	5	1	5	2	5	2	5	3	5	4	5	5	5	3	1	1	5	5	1	1	2	5	5	4	5	2	5	5	5	5	5	2	5	2	5	1	4	2	5	1	4	5	5	1	5	4	5	1
389	2	5	1	5	2	5	2	5	3	5	4	5	5	5	3	1	1	5	5	1	1	2	5	1	5	1	2	5	5	5	5	5	2	5	2	5	1	4	2	5	1	4	5	5	1	5	4	5	1
390	2	5	1	5	2	5	2	5	3	5	4	5	5	5	5	4	1	5	5	1	1	2	5	1	5	1	2	5	5	5	5	5	2	5	2	5	1	4	2	5	1	4	5	5	2	5	4	5	1
391	2	5	1	5	2	5	2	5	3	5	1	1	5	5	5	4	1	5	5	5	1	2	5	1	5	1	2	5	2	5	5	5	2	5	2	5	1	4	2	5	1	4	5	5	2	5	4	5	1
392	2	5	1	5	2	5	2	5	3	5	1	1	5	5	5	4	1	5	5	5	1	3	5	1	5	1	3	5	2	5	5	5	2	5	2	5	1	4	2	5	1	4	5	5	2	5	4	5	1
393	2	5	1	5	2	5	2	5	3	5	1	1	2	1	5	4	1	5	2	5	1	3	5	1	5	1	3	5	2	5	5	5	2	5	2	5	1	4	2	5	1	4	5	5	2	5	4	5	1
394	2	5	1	5	2	5	2	5	3	5	1	1	3	1	5	4	1	5	2	1	1	3	5	1	5	1	3	5	2	5	5	5	2	5	2	5	1	4	2	5	1	4	5	5	2	5	4	5	1
395	2	5	1	5	2	5	2	5	3	5	1	1	4	1	5	4	1	5	2	1	1	3	5	1	5	1	3	5	2	5	5	5	2	5	2	5	1	4	2	5	1	4	5	5	2	5	4	5	1
396	2	5	1	5	2	5	2	5	3	5	5	5	2	1	5	4	1	5	2	1	1	3	5	1	5	1	3	5	2	5	5	5	2	5	3	5	1	4	2	5	1	4	5	5	2	5	4	5	1
397	2	5	1	2	2	5	2	5	3	5	5	5	3	1	5	4	1	5	2	1	1	3	5	1	5	1	3	5	2	5	5	5	2	5	3	5	1	4	2	5	1	4	5	5	2	5	4	5	1
398	2	5	1	3	2	5	2	5	3	5	5	5	4	1	5	4	1	5	2	1	1	3	5	1	5	1	3	5	2	5	5	5	2	5	3	5	1	4	2	5	1	4	5	5	2	5	4	5	1
399	3	5	1	4	2	5	2	5	3	5	5	5	4	1	5	4	1	5	2	1	1	3	5	2	5	1	3	5	3	5	5	5	2	5	3	5	1	4	2	5	1	4	2	5	2	5	4	5	1
400	3	5	1	2	2	5	2	5	4	5	5	5	3	1	5	4	1	5	2	1	1	3	5	2	5	1	3	5	4	5	5	5	2	5	3	5	1	4	2	5	1	4	3	5	2	5	4	5	1
[truncated: 37 more columns]
